# Supplementary material for: Modified Zhujing pill regulates RPE cholesterol metabolism and gut microbiota in an age-related macular degeneration mouse model
Source: Front Cell Infect Microbiol. 2025 Oct 31;15:1691360. doi: 10.3389/fcimb.2025.1691360 (PMC12615425; doi:10.3389/fcimb.2025.1691360)
Supplement: Supplementary file 2 [file Table2.xlsx]

## Sheet: Table S4
sample-id	input	filtered	percentage of input passed filter	denoised	merged	percentage of input merged	non-chimeric	percentage of input non-chimeric
#q2:types	numeric	numeric	numeric	numeric	numeric	numeric	numeric	numeric
CD1	80107	79881	99.72	77636	68519	85.53	51674	64.51
CD2	80401	80185	99.73	78302	71365	88.76	59575	74.1
CD3	80372	80164	99.74	78527	71560	89.04	61860	76.97
CD4	80160	79942	99.73	77710	68336	85.25	51635	64.41
CD5	79868	79660	99.74	77521	69311	86.78	54026	67.64
CD6	79796	79558	99.7	77157	66677	83.56	53614	67.19
HFD1	79700	79455	99.69	77111	70094	87.95	62228	78.08
HFD2	114311	113896	99.64	110741	100982	88.34	87663	76.69
HFD3	80277	80070	99.74	78665	76028	94.71	74004	92.19
HFD4	80084	79858	99.72	78486	75533	94.32	70709	88.29
HFD5	79676	79423	99.68	76997	70428	88.39	58291	73.16
HFD6	79990	79723	99.67	78221	74754	93.45	68576	85.73
HFD+MZP1	80168	79912	99.68	79185	76370	95.26	72875	90.9
HFD+MZP2	79949	79703	99.69	78623	73996	92.55	64569	80.76
HFD+MZP3	80297	80026	99.66	78971	74690	93.02	62285	77.57
HFD+MZP4	80156	79898	99.68	79101	76415	95.33	71936	89.74
HFD+MZP5	79672	79414	99.68	78539	75483	94.74	65994	82.83
HFD+MZP6	79950	79735	99.73	78680	75378	94.28	69712	87.19
	1474934	1470503	99.7011	1440173	1335919	90.6256	1161226	78.775

## Sheet: Table S5
#NAME	CD1	CD2	CD3	CD4	CD5	CD6	HFD1	HFD2	HFD3	HFD4	HFD5	HFD6	HFD+ZP1	HFD+ZP2	HFD+ZP3	HFD+ZP4	HFD+ZP5	HFD+ZP6
p__Acidobacteriota;c__Blastocatellia;o__Blastocatellales;f__Blastocatellaceae;g__Blastocatellaceae_unclg1	0	0	0	0	0	0	0	0	0	0.011586	0	0.010053	0	0	0	0	0	0
p__Acidobacteriota;c__Blastocatellia;o__Blastocatellales;f__Blastocatellaceae;g__Blastocatellaceae_unclg2	0	0.027355	0	0	0	0.014555	0	0	0	0	0	0	0	0	0	0	0	0
p__Acidobacteriota;c__Blastocatellia;o__Blastocatellales;f__Blastocatellaceae;g__Blastocatellaceae_unclg3	0	0	0	0	0.022864	0.024259	0	0	0	0	0	0	0	0	0	0	0	0
p__Actinobacteriota	0	0	0	0	0	0	0.262712	0	0	0	0.129732	0	0	0	0	0	0	0
p__Actinobacteriota;c__Acidimicrobiia;o__Actinomarinales;f__Actinomarinaceae;g__Candidatus_Actinomarina	0	0	0	0	0	0	0.011676	0	0	0	0.025109	0	0	0	0	0	0	0
p__Actinobacteriota;c__Acidimicrobiia;o__Actinomarinales	0.034892	0.027355	0	0	0	0	0	0	0.013711	0	0	0	0	0	0	0	0	0
p__Actinobacteriota;c__Acidimicrobiia;o__IMCC26256;f__IMCC26256;g__IMCC26256	0.110491	0	0	0	0.062875	0	0	0.04803	0	0	0	0	0	0	0	0	0	0
p__Actinobacteriota;c__Acidimicrobiia;o__Microtrichales;f__Iamiaceae;g__Iamia	0.029077	0	0	0	0.034296	0.024259	0	0	0	0	0	0	0	0	0	0	0	0
p__Actinobacteriota;c__Actinobacteria;o__Bifidobacteriales;f__Bifidobacteriaceae;g__Bifidobacterium	0.040707	0	0.022215	0.033944	0.011432	0.058221	0	0.012007	0.00914	0	0	0.035185	0	0	0	0	0	0
p__Actinobacteriota;c__Actinobacteria;o__Bifidobacteriales;f__Bifidobacteriaceae;g__Bifidobacterium;s__Bifidobacterium_mongoliense	0	0	0	0	0	0	0.023352	0.024015	0.084548	0.229787	0.025109	0	0.057299	0.046025	0.011852	0.024249	0.089148	0.029115
p__Actinobacteriota;c__Actinobacteria;o__Corynebacteriales;f__Dietziaceae;g__Dietzia	0	0	0	0	0	0	0	0	0.018281	0	0.023017	0	0	0	0	0	0	0
p__Actinobacteriota;c__Actinobacteria;o__Micrococcales;f__Microbacteriaceae	0	0	0	0	0	0	0	0	0.031991	0.021241	0.020924	0	0	0	0	0	0	0
p__Actinobacteriota;c__Actinobacteria;o__Micrococcales;f__Micrococcaceae	0	0.032826	0.026658	0.056574	0.045727	0	0	0.098461	0	0.017379	0.025109	0	0	0.008368	0	0	0	0
p__Actinobacteriota;c__Actinobacteria;o__Propionibacteriales;f__Nocardioidaceae;g__Nocardioides	0	0	0	0	0	0	0	0.012007	0	0	0.018832	0	0	0	0	0	0	0
p__Actinobacteriota;c__Actinobacteria;o__Streptomycetales;f__Streptomycetaceae;g__Streptomyces	0.093045	0	0	0.062231	0	0	0	0	0	0	0	0	0	0	0	0	0	0
p__Actinobacteriota;c__Actinobacteria;o__Streptosporangiales;f__Thermomonosporaceae;g__Actinomadura	0	0.005471	0	0	0.005716	0	0	0	0	0	0	0	0	0	0	0	0	0
p__Actinobacteriota;c__Coriobacteriia;o__Coriobacteriales;f__Atopobiaceae;g__Atopobiaceae_unclg1	0.517562	0.120363	0.497623	0.582711	0.160046	0.223182	0.618834	6.35191	46.401	29.602	8.43046	0.165871	0.036463	0.062762	0.051357	0	0.024001	0.05176
p__Actinobacteriota;c__Coriobacteriia;o__Coriobacteriales;f__Atopobiaceae;g__Coriobacteriaceae_UCG-002	0	0	0	0.016972	0	0	0.005838	0	0.022851	0	0	0	0	0	0	0	0	0
p__Actinobacteriota;c__Coriobacteriia;o__Coriobacteriales;f__Atopobiaceae;g__Olsenella	0	0	0	0	0	0	0	0.072044	0.25593	0.084963	0.062773	0.005026	0	0.012552	0	0.00485	0.006858	0
p__Actinobacteriota;c__Coriobacteriia;o__Coriobacteriales;f__Coriobacteriales_Incertae_Sedis	0	0.021884	0.026658	0	0.022864	0	0	0	0	0	0	0	0	0	0	0	0	0
p__Actinobacteriota;c__Coriobacteriia;o__Coriobacteriales;f__Eggerthellaceae;g__Eggerthellaceae_unclg1	2.80298	5.28504	5.69601	2.21204	2.62361	1.24691	0.89906	0.42266	0.123395	0.023172	1.14875	0.017592	0.489647	0.924686	0.391103	0.283712	0.270873	0.818452
p__Actinobacteriota;c__Coriobacteriia;o__Coriobacteriales;f__Eggerthellaceae;g__DNF00809	0.034892	0.043768	0	0	0.022864	0	0	0	0	0	0	0	0	0	0	0	0	0
p__Actinobacteriota;c__Coriobacteriia;o__Coriobacteriales;f__Eggerthellaceae;g__DNF00809_s__uncultured_actinobacterium	0.238428	0.131305	0.888612	0.084861	0.051443	0.116443	0	0	0	0	0	0	0	0	0	0	0	0
p__Actinobacteriota;c__Coriobacteriia;o__Coriobacteriales;f__Eggerthellaceae;g__Enterorhabdus;s__Adlercreutzia_mucosicola	0.122121	0	0.177722	0.164064	0	0.155257	0.099247	0.050431	0.205658	0.1371	0.232261	0.080422	0.213569	0.230126	0.118516	0.09942	0.219441	0.245859
p__Actinobacteriota;c__Coriobacteriia;o__Coriobacteriales;f__Eggerthellaceae;g__Enterorhabdus;s__Adlercreutzia_muris	0.38381	0.848014	0.3199	0.243268	0.834524	0.043666	0.648024	0.432266	1.90348	1.27252	2.15313	0.66851	1.57312	1.73222	0.387153	0.295836	1.06292	1.60779
p__Actinobacteriota;c__Coriobacteriia;o__Coriobacteriales;f__Eggerthellaceae;g__Enterorhabdus_sp.1	0.063968	0	0.390989	0.062231	0.114318	0.043666	2.86065	1.83473	2.36735	3.88708	4.55107	1.57829	1.13556	1.26778	2.00687	0.261888	1.73153	0.928442
p__Actinobacteriota;c__Coriobacteriia;o__Coriobacteriales;f__Eggerthellaceae;g__Enterorhabdus_sp.2	0.011631	0	0	0.016972	0	0	0	0	0	0	0	0	0	0	0	0	0	0
p__Actinobacteriota;c__Coriobacteriia;o__Coriobacteriales;f__Eggerthellaceae;g__Gordonibacter	0	0	0.048874	0	0	0	0	0	0	0	0	0	0	0	0	0	0	0.01941
p__Actinobacteriota;c__Coriobacteriia;o__Coriobacteriales;f__Eggerthellaceae;g__Parvibacter	0	0.027355	0.6087	0	0	0	0	0	0.043417	0	0	0	0	0	0	0	0	0
p__Actinobacteriota;c__Coriobacteriia;o__Coriobacteriales;f__Eggerthellaceae;g__Eggerthellaceae_unclg2	0	0.038297	0	0	0.057159	0	0	0	0	0	0	0	0	0	0	0	0	0
p__Armatimonadota	0	0	0	0.033944	0	0	0	0.009606	0	0	0	0	0	0	0	0	0	0
p__Bacteroidota;c__Bacteroidia;o__Bacteroidales;f__Bacteroidaceae;g__Bacteroides	0.040707	0.016413	0.013329	0.039602	0.017148	0.072777	0	0	0	0	0	0	0	0	0.007901	0.00485	0	0
p__Bacteroidota;c__Bacteroidia;o__Bacteroidales;f__Bacteroidaceae;g__Bacteroides;s__Bacteroides_acidifaciens	0	0	0	0	0	0	0	0	0	0	0	0.005026	0	0.025105	0	0	0	0
p__Bacteroidota;c__Bacteroidia;o__Bacteroidales;f__Bacteroidaceae;g__Bacteroides;s__Bacteroides_vulgatus	0	0	0	0	0	0	0	0	0	0	0	0	0.005209	0.041841	0	0	0	0.016175
p__Bacteroidota;c__Bacteroidia;o__Bacteroidales;f__Muribaculaceae;g__Muribaculaceae_unclg1	0.093045	0.082066	0.048874	0.198009	0.120034	0.072777	0	0	0	0	0	0	0	0	0	0	0	0
p__Bacteroidota;c__Bacteroidia;o__Bacteroidales;f__Muribaculaceae;g__Muribaculaceae_unclg2	0.133752	0.109421	0.053317	0.254582	0.040011	0.097036	0	0	0	0	0	0	0	0	0	0	0	0
p__Bacteroidota;c__Bacteroidia;o__Bacteroidales;f__Muribaculaceae;g__Muribaculaceae_unclg3	0.139567	0.180545	0.053317	0.090518	0.148614	0.106739	0	0	0	0	0	0	0	0.016736	0	0	0	0
p__Bacteroidota;c__Bacteroidia;o__Bacteroidales;f__Muribaculaceae;g__Muribaculaceae_unclg4	0.023261	0	0	0.067889	0.040011	0	0	0	0	0	0	0	0	0	0	0	0	0
p__Bacteroidota;c__Bacteroidia;o__Bacteroidales;f__Prevotellaceae;g__Alloprevotella	0.139567	0.060182	0.026658	0.056574	0.017148	0.024259	0	0	0	0	0	0	0.007814	0.012552	0	0	0	0
p__Bacteroidota;c__Bacteroidia;o__Bacteroidales;f__Rikenellaceae;g__Alistipes_sp.1	0	0	0.013329	0.033944	0	0	0	0	0	0	0	0	0	0	0	0	0	0
p__Bacteroidota;c__Bacteroidia;o__Bacteroidales;f__Rikenellaceae;g__Alistipes_sp.2	0.052338	0.038297	0.017772	0.084861	0.097171	0	0	0	0	0	0	0	0	0	0	0	0	0
p__Bacteroidota;c__Bacteroidia;o__Bacteroidales;f__Rikenellaceae;g__Rikenella	0	0	0	0.028287	0	0	0	0	0	0	0	0	0	0	0.007901	0	0	0
p__Bacteroidota;c__Bacteroidia;o__Bacteroidales;f__Tannerellaceae;g__Parabacteroides	0	0	0	0.045259	0	0	0	0	0	0	0	0	0	0	0	0	0	0.009705
p__Campilobacterota;c__Campylobacteria;o__Campylobacterales;f__Helicobacteraceae;g__Helicobacter;s__Helicobacter_ganmani	0.052338	0.016413	0.11552	0.164064	0.428694	0.077628	0.040866	0.014409	1.72753	0.023172	0.01674	0.022619	1.271	0.251046	0.15012	0	0.740614	0.152045
p__Campilobacterota;c__Campylobacteria;o__Campylobacterales;f__Helicobacteraceae;g__Helicobacter;s__Helicobacter_hepaticus	0.122121	0.169603	0.368774	0.486535	1.06316	0.514288	0.017514	0.11287	0.027421	0	0	0.040211	0.106785	0	0	0.033948	0	0
p__Campilobacterota;c__Campylobacteria;o__Campylobacterales;f__Helicobacteraceae;g__Helicobacter;s__Helicobacter_typhlonius	1.54106	2.29237	3.84325	3.2926	5.43012	2.16874	2.28268	3.60702	0.25136	0.222063	0.066958	1.97537	1.28142	2.56067	0.959981	1.04998	0.072004	0.556418
p__Chloroflexi;c__Anaerolineae;o__SBR1031;f__A4b;g__OLB13	0	0.010942	0	0	0.022864	0.009704	0	0.007204	0	0	0	0	0	0	0	0	0	0
p__Chloroflexi;c__Anaerolineae;o__SBR1031;f__SBR1031;g__SBR1031	0	0	0	0	0	0	0	0	0.00457	0.003862	0	0	0	0	0	0	0	0
p__Chloroflexi;c__Chloroflexia;o__Chloroflexales;f__Herpetosiphonaceae;g__Herpetosiphon	0.017446	0	0	0.02263	0.02858	0	0	0	0	0	0	0	0	0	0	0	0	0
p__Chloroflexi;c__Chloroflexia;o__Thermomicrobiales;f__JG30-KF-CM45;g__JG30-KF-CM45;s__bacterium_QTYC46b	0.017446	0	0	0.016972	0	0	0	0	0	0	0	0	0	0	0	0	0	0
p__Chloroflexi;c__Gitt-GS-136;o__Gitt-GS-136;f__Gitt-GS-136;g__Gitt-GS-136	0	0	0.035544	0	0	0.014555	0	0	0	0	0	0	0	0	0	0	0	0
p__Cyanobacteria;c__Cyanobacteriia;o__Chloroplast;f__Chloroplast;g___Chloroplast_unclg1	0.046522	0.010942	0.017772	0.079203	0.085739	0.072777	1.91488	0.045628	0.018281	0.021241	0.033479	0.045237	0	0.037657	0.023703	0.019399	0.030859	0
p__Cyanobacteria;c__Cyanobacteriia;o__Chloroplast;f__Chloroplast;g__Chloroplast;s__Daucus_carota	0.058153	0.065653	0.062203	0.169722	0.171478	0.126146	0.072976	0.086453	0.043417	0.025103	0.033479	0.052777	0	0.054393	0.031604	0.031524	0.030859	0.029115
p__Cyanobacteria;c__Cyanobacteriia;o__Chloroplast;f__Chloroplast;g__Chloroplast;s__Erythrotrichia_carnea	0	0	0	0	0	0	0.084652	0	0.011425	0.005793	0	0	0	0	0	0	0	0
p__Cyanobacteria;c__Cyanobacteriia;o__Chloroplast;f__Chloroplast;g__Chloroplast;s__Palmaria_palmata	0	0	0	0	0	0	0.032109	0	0	0	0.004185	0	0	0	0	0	0	0
p__Cyanobacteria;c__Cyanobacteriia;o__Chloroplast;f__Chloroplast;g__Chloroplast;s__Ulva_sp.	0	0	0	0	0	0	0.198494	0.01681	0	0	0.014647	0	0	0	0	0	0	0
p__Cyanobacteria;c__Cyanobacteriia;o__Synechococcales;f__Synechococcales_Incertae_Sedis;g__Schizothrix_LEGE_07164	0	0	0	0	0	0	0.02919	0	0	0	0.027202	0	0	0	0	0	0	0
p__Cyanobacteria;c__Vampirivibrionia;o__Gastranaerophilales;f__Gastranaerophilales;g__Gastranaerophilales	0.011631	0	0.022215	0	0	0	0	0	0	0	0	0	0	0	0	0	0	0
p__Deferribacterota;c__Deferribacteres;o__Deferribacterales;f__Deferribacteraceae;g__Mucispirillum	0	0	0	0	0	0	0	0.019212	0	0	0	0.032672	0	0	0	0	0	0
p__Desulfobacterota;c__Desulfovibrionia;o__Desulfovibrionales;f__Desulfovibrionaceae;g___Desulfovibrionaceae_unclg1	0.180274	0	0	0.26024	0	0	0	0.050431	0	0.015448	0.062773	0.027645	0.036463	0.07113	0.031604	0.033948	0.096005	0
p__Desulfobacterota;c__Desulfovibrionia;o__Desulfovibrionales;f__Desulfovibrionaceae;g__Desulfovibrio_sp.1	0	0.284495	0.004443	0.096176	0	0	0.002919	0	0	0.001931	0	0	0	0.041841	0.003951	0.019399	0	0.029115
p__Desulfobacterota;c__Desulfovibrionia;o__Desulfovibrionales;f__Desulfovibrionaceae;g__Desulfovibrio_sp.2	0	0.043768	0.031101	0.039602	0.034296	0	0	0	0	0	0.031387	0	0	0.054393	0.019753	0	0.037716	0.01941
p__Desulfobacterota;c__Desulfovibrionia;o__Desulfovibrionales;f__Desulfovibrionaceae;g___Desulfovibrionaceae_unclg2	0	0	0	0	0	0	0.09049	0.19452	0.015996	0.061792	0.081605	0.120633	0.072926	0.129707	0.15012	0.041223	0.085719	0.05823
p__Desulfobacterota;c__Desulfovibrionia;o__Desulfovibrionales;f__Desulfovibrionaceae;g___Desulfovibrionaceae_unclg3	0.075599	0	0	0.033944	0	0.033962	0.058381	0	0	0.009655	0	0.06283	0.101576	0.351464	0.256785	0.096996	0.181725	0.119695
p__Firmicutes;c__Bacilli;o__Erysipelotrichales;f__Erysipelatoclostridiaceae;g__Erysipelatoclostridium	0	0	0	0	0	0	0	0	0	0.023172	0	0.012566	0	0	0	0	0	0
p__Firmicutes;c__Bacilli;o__Erysipelotrichales;f__Erysipelotrichaceae;g__Dubosiella	0.09886	0	0.013329	0.192351	0	0.048518	0	0	0	0	0	0	0	0	0	0	0	0
p__Firmicutes;c__Bacilli;o__Lactobacillales;f__Lactobacillaceae;g__Lactobacillus	0.651314	0.300908	0.039988	0.209323	0.645899	0.368735	0.105085	0.004803	0.041132	0.023172	0.035572	0.130686	0.010418	0	0	0	0	0
p__Firmicutes;c__Clostridia;o__Clostridia_unclo	0.157013	1.51548	0.470965	0.073546	0.594456	0.664694	0	0	0	0	0	0	0.018232	0.020921	0	0.014549	0	0
p__Firmicutes;c__Clostridia;o__Christensenellales;f__Christensenellaceaeg__Christensenellaceaeg_unclg1	0.203536	0	0.093304	0.039602	0.062875	0.024259	0.11968	0.01681	0.027421	0.048275	0.012555	0.010053	0.057299	0.100418	0.019753	0.116395	0.041145	0.04529
p__Firmicutes;c__Clostridia;o__Christensenellales;f__Christensenellaceae;g__Christensenellaceae_R-7_group_sp.1	0	0	0	0	0	0	0.919493	0.68202	0.102829	1.14894	0.071143	0.231214	0.427139	0.635983	0.391103	0.492252	0.274301	0.478778
p__Firmicutes;c__Clostridia;o__Christensenellales;f__Christensenellaceae;g__Christensenellaceae_R-7_group_sp.2	0.075599	0.065653	0	0.039602	0.045727	0.058221	0	0	0	0	0	0	0	0	0	0	0	0
p__Firmicutes;c__Clostridia;o__Christensenellales;f__Christensenellaceae;g__Christensenellaceae_R-7_group_sp.3	0	0	0	0	0	0	0	0.021613	0.00457	0	0	0	0	0	0	0	0	0
p__Firmicutes;c__Clostridia;o__Christensenellales;f__Christensenellaceae;g__Christensenellaceae_R-7_group_sp.4	0.063968	0	0.199938	0	0	0.048518	0	0	0	0	0	0	0	0	0	0	0	0
p__Firmicutes;c__Clostridia;o__Clostridia_unclo	0	0	0	0.02263	0	0	0.023352	0.024015	0.022851	0	0.004185	0.010053	0	0	0	0	0	0
p__Firmicutes;c__Clostridia;o__Clostridia;f__Hungateiclostridiaceae	0	0	0	0	0.040011	0	0	0	0	0	0	0	0.005209	0	0	0	0	0
p__Firmicutes;c__Clostridia;o__Clostridia_UCG-014;f__Clostridia_UCG-014;g__Clostridia_UCG-014_sp.1	0.65713	0.727651	5.29169	4.14687	0.623035	2.63452	0	0.009606	0.045702	0	0	0	0	0	0	0	0	0
p__Firmicutes;c__Clostridia;o__Clostridia_UCG-014;f__Clostridia_UCG-014;g__Clostridia_UCG-014_sp.2	0.255873	0	0.839739	0	0.051443	0.072777	0	0.024015	0	0	0.027202	0	0	0.029289	0	0	0	0
p__Firmicutes;c__Clostridia;o__Clostridia_UCG-014;f__Clostridia_UCG-014;g__Clostridia_UCG-014;s__uncultured_Acetivibrio	0.76762	0	0.901942	0.209323	0.903115	0.523992	0	0	0	0	0	0	0	0	0.035555	0	0	0
p__Firmicutes;c__Clostridia;o__Clostridia_UCG-014;f__Clostridia_UCG-014;g__Clostridia_UCG-014;s__uncultured_Escherichia	0.127937	0	0.315457	0	0.045727	0.063073	0	0	0	0	0	0	0	0	0	0	0	0
p__Firmicutes;c__Clostridia;o__Clostridia_UCG-014;f__Clostridia_UCG-014;g__Clostridia_UCG-014;s__uncultured_Lactococcus	0.28495	0	0.790865	0.045259	0.188625	0.169812	0.026271	0	0	0	0	0.012566	0	0	0	0	0	0
p__Firmicutes;c__Clostridia;o__Clostridia_UCG-014;f__Clostridia_UCG-014;g__Clostridia_UCG-014_sp.3	0.034892	0	0.031101	0.079203	0.182909	0.126146	0	0	0	0	0	0	0	0	0	0	0	0
p__Firmicutes;c__Clostridia;o__Clostridia_vadinBB60_group;f__Clostridia_vadinBB60_group_unclf	0	0	0.026658	0.124463	0.02858	0.126146	0	0	0	0	0	0	0	0	0	0	0	0
p__Firmicutes;c__Clostridia;o__Clostridiales;f__Clostridiaceae;g__Clostridiaceae_unclg	0	0	0	0	0	0	0.017514	0	0.013711	0	0	0	0	0	0	0	0	0.02588
p__Firmicutes;c__Clostridia;o__Clostridiales;f__Clostridiaceae;g__Candidatus_Arthromitus;s__Candidatus_Arthromitus	0	0	0	0	0	0	0	0	0	0	0	0	0	0.029289	0	0	0	0.009705
p__Firmicutes;c__Clostridia;o__Clostridiales;f__Clostridiaceae;g__Clostridium_sensu_stricto_1__sp.1	0	0	0	0	0	0.019407	0	0.024015	0	0	0	0	0	0	0	0	0	0
p__Firmicutes;c__Clostridia;o__Clostridiales;f__Clostridiaceae;g__Clostridium_sensu_stricto_1__sp.2	0	0	0	0	0	0	0	0	0	0.01931	0	0.020106	0	0	0	0	0.006858	0
p__Firmicutes;c__Clostridia;o__Lachnospirales;f__Lachnospiraceae;g__Lachnospiraceae_unclg	21.4294	49.5733	26.7161	19.9253	33.0037	23.8028	36.0208	44.9893	28.4288	31.1738	44.7992	55.3883	29.9935	28.2887	25.2676	19.1348	36.0569	32.7899
p__Firmicutes;c__Clostridia;o__Lachnospirales;f__Lachnospiraceae;g__[Eubacterium]_hallii_group	0.494301	0	2.81246	0.39036	0.262932	0.752026	0	0	0	0	0	0	0	0	0	0	0	0
p__Firmicutes;c__Clostridia;o__Lachnospirales;f__Lachnospiraceae;g__[Eubacterium]_ventriosum_grouples	0	0	0	0	0	0	0.046704	0.098461	0.015996	0	0.014647	0.057803	0.166688	0.029289	0	0	0.123436	0.01941
p__Firmicutes;c__Clostridia;o__Lachnospirales;f__Lachnospiraceae;g__[Eubacterium]_xylanophilum_group	1.76204	0	1.84387	0.88821	1.66333	1.47494	0	0	0	0	0	0	0	0	0	0	0	0
p__Firmicutes;c__Clostridia;o__Lachnospirales;f__Lachnospiraceae;g__[Ruminococcus]_gnavus_group	0.040707	0.043768	0.031101	0.073546	0.045727	0.067925	0	0.04803	0	0	0	0	0	0	0	0	0	0
p__Firmicutes;c__Clostridia;o__Lachnospirales;f__Lachnospiraceae;g__A2_sp.1	0	0	0.022215	0.101833	0	0	0.058381	0.456281	0.313057	0.090756	0.537758	0	0.36984	0.853556	0.197527	0.128519	0.030859	1.07402
p__Firmicutes;c__Clostridia;o__Lachnospirales;f__Lachnospiraceae;g__A2_sp.2	0	0	0	0	0	0	2.58042	5.38171	0.066268	0	0.020924	4.99372	2.62795	6.80753	0	2.82985	3.86079	6.31147
p__Firmicutes;c__Clostridia;o__Lachnospirales;f__Lachnospiraceae;g__Acetatifactor;s__Acetatifactor_muris	0.692021	0.093008	0.124406	0.079203	0.142898	0.097036	0	0.144089	0.018281	0	0.037664	0.065343	0.062508	0.112971	0.079011	0	1.13492	0.08411
p__Firmicutes;c__Clostridia;o__Lachnospirales;f__Lachnospiraceae;g__Agathobacter	0.046522	0	0	0.090518	0.074307	0.111591	0.046704	0.074446	0	0	0.031387	0.035185	0	0.016736	0	0	0	0
p__Firmicutes;c__Clostridia;o__Lachnospirales;f__Lachnospiraceae;g__ASF356	0	0	0.199938	0	0	0.048518	0	0	0	0	0	0	0	0	0	0	0	0
p__Firmicutes;c__Clostridia;o__Lachnospirales;f__Lachnospiraceae;g__Blautia;s__Blautia_sp.1	0	0	0.924157	3.79045	0.777365	0	0	1.51774	0	0	0	0	0.026045	0	0	0	0	0
p__Firmicutes;c__Clostridia;o__Lachnospirales;f__Lachnospiraceae;g__Blautia;s__Blautia_sp.2	1.00605	0.514279	2.47034	9.60625	2.48643	0.892727	6.99399	6.80339	2.44961	2.62228	19.0371	6.18246	6.06069	4.69456	4.71694	1.50828	14.0134	4.43194
p__Firmicutes;c__Clostridia;o__Lachnospirales;f__Lachnospiraceae;g__Blautia;s__Blautia_sp.3	0.029077	0.098479	0.048874	0	0	0.072777	0.11968	0.088855	0.267355	4.42582	0.219707	0.145765	2.13049	0.263598	21.2697	0.043648	0.109721	0.323499
p__Firmicutes;c__Clostridia;o__Lachnospirales;f__Lachnospiraceae;g__Coprococcus	0	0	0	0	0	0	0.108004	0.103264	0.027421	0.067585	0.062773	0.158331	0.033859	0	0.110615	0.031524	0.030859	0.029115
p__Firmicutes;c__Clostridia;o__Lachnospirales;f__Lachnospiraceae;g__GCA-900066575	0.063968	0.15319	0.05776	0	0.108602	0.077628	0.426178	0.569151	0.029706	0.09848	0.219707	0.821815	0.609454	0.916318	0.892822	0.295836	0.19544	0.996377
p__Firmicutes;c__Clostridia;o__Lachnospirales;f__Lachnospiraceae;g__Lachnoclostridium;s__Lachnoclostridium_sp.1	1.61084	0.191487	1.27516	0.396017	1.68048	1.50405	0.773542	0.742057	0.514145	0.915288	1.5233	0.532797	1.57052	1.20502	2.2202	1.20032	1.39894	1.37164
p__Firmicutes;c__Clostridia;o__Lachnospirales;f__Lachnospiraceae;g__Lachnoclostridium;s__[Clostridium]_glycyrrhizinilyticum	0	0	0	0	0	0	4.326	0.038424	0.079978	5.45697	1.61118	1.52048	0.138039	0.142259	0.047406	0	0.041145	0.223214
p__Firmicutes;c__Clostridia;o__Lachnospirales;f__Lachnospiraceae;g__Lachnoclostridium;s__Clostridium_fusiformis	0	0	0	0	0	0	0	0	0	0	0	0	0	0.075314	0	0.029099	0.08229	0.07764
p__Firmicutes;c__Clostridia;o__Lachnospirales;f__Lachnospiraceae;g__Lachnoclostridium;s__Lachnoclostridium_sp.2	0	0.820659	0	0	0.222921	0.198923	0.195575	0.223338	0	0	0.152748	0.183463	1.3856	0.564854	2.50069	0.880235	1.53266	0.653468
p__Firmicutes;c__Clostridia;o__Lachnospirales;f__Lachnospiraceae;g__Lachnospiraceae_FCS020_group_sp.1	0.093045	5.4437	0.399876	0.797692	0.291512	0	0	0.989409	2.16169	0.388128	4.13467	1.48027	0.143248	5.24686	6.79888	2.50491	4.24824	3.90787
p__Firmicutes;c__Clostridia;o__Lachnospirales;f__Lachnospiraceae;g__Lachnospiraceae_FCS020_group_sp.2	0	0	0	0	0	0	0	0	0	0	0	0	0	0.050209	0	0	0	0.035585
p__Firmicutes;c__Clostridia;o__Lachnospirales;f__Lachnospiraceae;g__Lachnospiraceae_NK4A136_group_sp.1	3.48337	6.43396	0.182166	4.12989	4.85281	7.365	1.70471	0.708436	0.082263	2.36932	1.4961	5.06911	3.68538	1.70711	1.17726	0.162468	1.91668	1.58838
p__Firmicutes;c__Clostridia;o__Lachnospirales;f__Lachnospiraceae;g__Lachnospiraceae_NK4A136_group_sp.2	31.1526	5.42182	4.15426	14.3302	12.9866	8.41298	0.347364	0.216133	0.066268	0	0.242724	0	0	0	0.106665	0	0	0.02588
p__Firmicutes;c__Clostridia;o__Lachnospirales;f__Lachnospiraceae;g__Lachnospiraceae_NK4A136_group_sp.3	0	0.005471	0	0.045259	0	0.281403	0.035028	0	0	0.021241	0.01674	0.092988	0.049486	0	0.043456	0	0.051432	0.003235
p__Firmicutes;c__Clostridia;o__Lachnospirales;f__Lachnospiraceae;g__Lachnospiraceae_NK4A136_group;s__Trichinella_pseudospiralis	0	0	0	0	0	0	0	0	0	0.044413	0.043941	0	0	0	0	0	0	0
p__Firmicutes;c__Clostridia;o__Lachnospirales;f__Lachnospiraceae;g__Lachnospiraceae_UCG-004	0.674575	1.02309	0.6087	0.379045	0.720206	0.538547	3.40067	2.04126	5.43394	0.061792	0.121362	5.4662	6.14663	8.97071	6.38012	5.62332	14.634	10.8631
p__Firmicutes;c__Clostridia;o__Lachnospirales;f__Lachnospiraceae;g__Lachnospiraceae_UCG-006	0.453594	0.558048	1.47954	0.23761	0.302944	1.51375	3.71884	0.434668	0.294776	0.965493	0.606809	0.349334	1.41946	3.35983	5.71248	1.0815	2.63329	3.6426
p__Firmicutes;c__Clostridia;o__Lachnospirales;f__Lachnospiraceae;g__Marvinbryantia	0.09886	0.131305	0.075532	0.045259	0.02858	0.092184	0.125518	0.093658	0.105114	0.272269	0.025109	0.037698	0.315145	0.213389	0.209379	0.451029	0.240014	0.265269
p__Firmicutes;c__Clostridia;o__Lachnospirales;f__Lachnospiraceae;g__Roseburia_sp.1	1.24447	0	0.311014	0.882553	1.17176	0.87332	2.15132	1.36644	0.070838	0.388128	1.2178	0	1.46113	0.476987	0	0	0	0.553183
p__Firmicutes;c__Clostridia;o__Lachnospirales;f__Lachnospiraceae;g__Roseburia_sp.2	0	0.054711	0	0.062231	0	0	0	0.045628	0	0	0	0.047751	0.018232	0	0	0.024249	0	0.01294
p__Firmicutes;c__Clostridia;o__Lachnospirales;f__Lachnospiraceae;g__Roseburia;s__Eubacterium_plexicaudatum	0	0	0	0	0	0	0.035028	0.057636	0.015996	0	0.041849	0	0	0	0.252835	0	0	0
p__Firmicutes;c__Clostridia;o__Lachnospirales;f__Lachnospiraceae;g__Roseburia;s__Eubacterium_sp.	0.063968	0.021884	0.075532	0	0	0	0	0	0	0	0	0	0	0	0	0	0	0
p__Firmicutes;c__Clostridia;o__Lachnospirales;f__Lachnospiraceae;g__Roseburiales	0.034892	0.054711	0.239925	0	0	0.329921	0	0	0	0	0	0	0	0	0	0	0	0
p__Firmicutes;c__Clostridia;o__Lachnospirales;f__Lachnospiraceae;g__Sellimonas_sp.1	0.238428	1.00667	0.088861	0	0	0.388142	1.40989	0.415456	0.973447	4.0068	1.18851	0.452375	0.286496	0.67364	0.414807	0.143068	1.39894	0.630823
p__Firmicutes;c__Clostridia;o__Lachnospirales;f__Lachnospiraceae;g__Sellimonas_sp.2	0	0	0	0	0	0	0	0	0	0	0	0	0.067717	0.046025	0	0.230364	0.030859	0.048525
p__Firmicutes;c__Clostridia;o__Lachnospirales;f__Lachnospiraceae;g__Tuzzerella	0.029077	0	0.013329	0.028287	0.068591	0.033962	0.035028	0.045628	0.070838	0.027034	0.010462	0.027645	0.036463	0.284519	0.169873	0.087296	0	0.048525
p__Firmicutes;c__Clostridia;o__Lachnospirales;f__Lachnospiraceae;g__Tyzzerella	0.029077	1.0012	1.62172	0	0.182909	0.087332	0	0	0	0	0	0	0	0	0	0	0	0
p__Firmicutes;c__Clostridia;o__Lachnospirales;f__Lachnospiraceae;g__UC5-1-2E3	0.802512	0.076595	1.02635	0.254582	0.302944	0.858765	0.040866	0.031219	0.230794	0.036689	0.089975	0.12566	0	0.079498	0.035555	0.021824	0	0.113225
p__Firmicutes;c__Clostridia;o__Monoglobales;f__Monoglobaceae;g__Monoglobus_sp.1	0.331472	1.91487	0.27547	0.135777	1.06316	0.664694	0.277307	0.108067	0.434167	0.063723	0.259463	0.140739	0.390676	0.238494	0.288389	0.206116	0.483456	0.297619
p__Firmicutes;c__Clostridia;o__Monoglobales;f__Monoglobaceae;g__Monoglobus_sp.2	0.08723	0.109421	0.062203	0	0.102887	0.043666	0	0	0.175952	0.025103	0.006277	0	0	0	0	0	0	0
p__Firmicutes;c__Clostridia;o__Oscillospirales;f__Oscillospirales_unclf	0.069784	0.180545	0.248811	0.26024	0	0.446364	1.3661	1.06626	0.00914	0	0.123454	0.105554	0.216174	0.138075	0.620235	0.162468	0.099434	0.161749
p__Firmicutes;c__Clostridia;o__Oscillospirales;f__[Eubacterium]_coprostanoligenes_group;g__[Eubacterium]_coprostanoligenes_group	0.47104	0.377503	0.49318	0.333786	0.211489	0.368735	0.221846	1.18633	0.020566	0.01931	0.035572	0.035185	3.02123	5.841	0.051357	0.026674	4.41625	4.48046
p__Firmicutes;c__Clostridia;o__Oscillospirales;f__Butyricicoccaceae;g__Butyricicoccus	0.796697	1.57019	0.479851	0.333786	1.07459	2.89166	0.297741	0.172907	0.025136	0.025103	0.09416	0	0.164084	0.16318	0.387153	0.191566	0.096005	0.184394
p__Firmicutes;c__Clostridia;o__Oscillospirales;f__Butyricicoccaceae;g__Butyricicoccus;s__Butyricicoccus_pullicaecorum	0.093045	0.098479	0	0.10749	0.068591	0	0.046704	0.06484	0	0.007724	0	0	0	0	0	0	0	0
p__Firmicutes;c__Clostridia;o__Oscillospirales;f__Butyricicoccaceae;g__UCG-009;s__[Clostridium]_leptum	0	0.032826	0	0.016972	0.022864	0	0	0	0	0	0	0	0	0	0	0	0	0
p__Firmicutes;c__Clostridia;o__Oscillospirales;f__Ethanoligenenaceae;g__Acetanaerobacterium	0	0	0	0	0	0	0.0613	0	0	0	0.00837	0	0	0	0.023703	0	0	0
p__Firmicutes;c__Clostridia;o__Oscillospirales;f__Oscillospiraceae;g__Oscillospiraceae_unclg	1.82601	0.196958	1.6306	2.90224	1.97771	4.30353	1.67844	1.49852	0.349618	0.011586	0.08579	0.185976	0.862091	0.690377	2.06218	0.067897	0.08229	0.543478
p__Firmicutes;c__Clostridia;o__Oscillospirales;f__Oscillospiraceae;g__Colidextribacter_sp.1	0.505932	0.191487	0.444306	0.75809	0.040011	0.752026	3.4065	3.99606	0	0	0.485447	1.82458	1.28142	2.13808	2.88389	0.167317	0.565747	0.976967
p__Firmicutes;c__Clostridia;o__Oscillospirales;f__Oscillospiraceae;g__Colidextribacter_sp.2	0.040707	0	0.053317	0.045259	0.160046	0.063073	0	0	0	0	0	0	0	0	0	0	0	0
p__Firmicutes;c__Clostridia;o__Oscillospirales;f__Oscillospiraceae;g__Colidextribacter_sp.3	2.01791	0.322792	1.43511	1.3012	1.24035	3.23128	2.36149	2.83615	0.587267	0.028965	0.546128	3.99347	0.614663	2.35983	2.85624	1.13	0.737185	0.957557
p__Firmicutes;c__Clostridia;o__Oscillospirales;f__Oscillospiraceae;g__Flavonifractor	0	0	0	0	0	0	0.262712	0.026416	0	0.046344	0	0.030158	0.033859	0.041841	0	0.038798	0	0.05176
p__Firmicutes;c__Clostridia;o__Oscillospirales;f__Oscillospiraceae;g__Intestinimonas	0.459409	0.388445	0.506509	0.537452	0.468705	0.417253	0.163465	0.019212	0.143961	0.046344	0.031387	0.067856	0.130225	0.531381	0.158022	0.210965	0.174867	0.381729
p__Firmicutes;c__Clostridia;o__Oscillospirales;f__Oscillospiraceae;g__NK4A214_group_sp.1	0	0	0.035544	0	0	0.048518	0	0	0	0	0	0	0	0	0	0	0	0
p__Firmicutes;c__Clostridia;o__Oscillospirales;f__Oscillospiraceae;g__NK4A214_group_sp.2	0.220982	0.273553	0.502066	0.090518	0.245785	0.063073	0	0	0	0	0	0	0	0	0	0	0	0
p__Firmicutes;c__Clostridia;o__Oscillospirales;f__Oscillospiraceae;g__Oscillibacter_sp.1	0.09886	0.005471	0.311014	0.396017	0.268648	0.266848	0.037947	0	0	0	0	0	0	0	0	0	0	0
p__Firmicutes;c__Clostridia;o__Oscillospirales;f__Oscillospiraceae;g__Oscillibacter;s__[Clostridium]_leptum	0.430333	0.109421	0.559826	2.16678	1.19463	0.92669	0.151789	0.120074	0	0.011586	0.236446	0.123147	0.781352	1.02929	0.418757	0.058197	0.318875	0.462604
p__Firmicutes;c__Clostridia;o__Oscillospirales;f__Oscillospiraceae;g__Oscillibacter_sp.2	0.127937	0	0.079975	0.135777	0.091455	0.160109	0	0	0	0	0	0	0	0	0	0	0	0
p__Firmicutes;c__Clostridia;o__Oscillospirales;f__Oscillospiraceae;g__Oscillibacter_sp.3	0.505932	0.158661	0.462078	0.673229	0.834524	2.03289	0.023352	0	0.022851	0	0.012555	0.283991	0.039068	0.079498	0	0	0.041145	0.03882
p__Firmicutes;c__Clostridia;o__Oscillospirales;f__Oscillospiraceae;g__UCG-005les	0	0.032826	0.035544	0	0	0.077628	0	0	0	0	0	0	0	0	0	0	0	0
p__Firmicutes;c__Clostridia;o__Oscillospirales;f__Oscillospiraceae;g__Oscillospiraceae_unclg1	0.122121	0	0.239925	0.294184	0	0	0.309417	0.074446	0	0	0	0.027645	0.140643	0.205021	0.023703	0	0	0.249094
p__Firmicutes;c__Clostridia;o__Oscillospirales;f__Oscillospiraceae;g__Oscillospiraceae_unclg2	1.02349	0.470511	1.89719	0.639285	2.4407	2.50352	0.008757	0.007204	0	0	0	0	0.039068	0	0	0.050923	0	0
p__Firmicutes;c__Clostridia;o__Oscillospirales;f__Oscillospirales;g__Hydrogenoanaerobacterium	0.023261	0	0	0	0.017148	0	0	0	0	0	0	0	0	0	0	0	0	0
p__Firmicutes;c__Clostridia;o__Oscillospirales;f__Ruminococcaceae;g__Ruminococcaceae_unclg1	0.063968	0.131305	0.039988	0.220638	0.222921	0.320217	2.7001	0.554742	1.09227	1.93871	0.361993	1.00276	0.390676	0.401674	1.73034	0.666844	0.325733	0.452899
p__Firmicutes;c__Clostridia;o__Oscillospirales;f__Ruminococcaceae;g__[Eubacterium]_siraeum_group_sp.1	0	0.629172	0	1.30686	1.82338	0	0	0	0	0	0	0	0	0	0	0	0	0
p__Firmicutes;c__Clostridia;o__Oscillospirales;f__Ruminococcaceae;g__[Eubacterium]_siraeum_group_sp.2	1.29681	0.224313	2.22597	0	0	2.12023	0	0.01681	0	0	0	0	0	0	0	0	0	0
p__Firmicutes;c__Clostridia;o__Oscillospirales;f__Ruminococcaceae;g__Anaerotruncus;s__Anaerotruncus_colihominis	0.023261	0	0	0.016972	0	0	0.86987	0.283375	0.043417	0.09848	0.309682	0.23624	0.401094	1.51883	0.181725	0.22794	0.102863	0.789337
p__Firmicutes;c__Clostridia;o__Oscillospirales;f__Ruminococcaceae;g__Anaerotruncus;s__Anaerotruncus_sp.	0.389625	0.563519	1.29293	0.316814	1.94341	3.02266	0.706404	0.818904	0.598693	0.308958	0.410119	0.540337	9.27985	6.3933	2.97476	0.492252	0.366878	7.45989
p__Firmicutes;c__Clostridia;o__Oscillospirales;f__Ruminococcaceae;g__Angelakisella;s__Ruminococcus_sp.	0.023261	0.027355	0.084418	0.039602	0.022864	0.058221	0	1.15751	0.036561	0	0	0	0.296914	0.439331	0	0.247339	0.192011	0.252329
p__Firmicutes;c__Clostridia;o__Oscillospirales;f__Ruminococcaceae;g__Candidatus_Soleaferrea;s__Ruminococcaceae_bacterium	0.046522	0	0.008886	0	0.022864	0.014555	0.035028	0	0	0	0.010462	0	0.013023	0.016736	0.059258	0.014549	0.017144	0.029115
p__Firmicutes;c__Clostridia;o__Oscillospirales;f__Ruminococcaceae;g__Faecalibacterium	0.069784	0.082066	0.151064	0.13012	0.234353	0.092184	0.140113	0.04803	0.052557	0.073377	0.056496	0.045237	0.036463	0.075314	0.051357	0.038798	0.037716	0.048525
p__Firmicutes;c__Clostridia;o__Oscillospirales;f__Ruminococcaceae;g__Faecalibacterium;s__bacterium_ic1379	0	0.038297	0	0	0	0.048518	0	0.038424	0	0.01931	0.018832	0	0	0	0	0	0.034288	0
p__Firmicutes;c__Clostridia;o__Oscillospirales;f__Ruminococcaceae;g__Harryflintia	0	0	0	0	0	0	0	0.045628	0	0	0.069051	0	0	0	0	0	0	0
p__Firmicutes;c__Clostridia;o__Oscillospirales;f__Ruminococcaceae;g__Incertae_Sedis	1.5585	0.125834	1.13298	0.277212	0.394398	2.66363	3.39483	0.797291	0	0.01931	0.175765	0.603167	0.229197	0.807531	0.027654	1.08393	0.44574	0.582298
p__Firmicutes;c__Clostridia;o__Oscillospirales;f__Ruminococcaceae;g__Incertae_Sedisles	0.424517	0.497866	0.542054	0.231953	0.257216	0.126146	0.049623	0.878941	0.015996	0	0.343161	0	0.674567	0.698745	0	0	1.07663	0.718168
p__Firmicutes;c__Clostridia;o__Oscillospirales;f__Ruminococcaceae;g__Negativibacillus	0	0	0.026658	0	0.120034	0.169812	0.14887	0.052833	0.015996	0	0.025109	0.060317	0.046881	0	0.106665	0.012124	0	0.0647
p__Firmicutes;c__Clostridia;o__Oscillospirales;f__Ruminococcaceae;g__Ruminococcus	0	0.060182	0	0.02263	0.045727	0	0	0	0	0	0	0	0	0	0	0	0	0
p__Firmicutes;c__Clostridia;o__Oscillospirales;f__Ruminococcaceae;g__Ruminococcus;s__Ruminococcus_champanellensis	0.116306	0.109421	0.288799	0.039602	0.15433	0	0	0	0	0	0	0	0	0	0	0	0	0
p__Firmicutes;c__Clostridia;o__Oscillospirales;f__Ruminococcaceae;g__Subdoligranulum	0	0	0	0	0.017148	0	0.008757	0	0	0	0	0	0	0	0	0	0	0
p__Firmicutes;c__Clostridia;o__Oscillospirales;f__Ruminococcaceae;g__[Clostridium]_leptum	0.040707	0	0.035544	0	0	0.024259	0	0	0	0	0	0	0	0	0	0	0	0
p__Firmicutes;c__Clostridia;o__Oscillospirales;f__UCG-010;g__UCG-010	0.081414	0.010942	0.039988	0.067889	0.02858	0	0	0	0	0	0	0	0	0	0	0	0	0
p__Firmicutes;c__Clostridia;o__Peptococcales;f__Peptococcaceae;g__Peptococcaceae_unclg	0	0	0	0	0	0	0	0	0	0	0	0.010053	0	0.025105	0.039505	0	0	0
p__Firmicutes;c__Clostridia;o__Peptostreptococcales-Tissierellales;f__Peptostreptococcales-Tissierellales_unclf	0.226797	0.2079	0.208824	0.198009	0.200057	0.145553	0	0.028818	0.006855	0.017379	0.004185	0.037698	0	0.012552	0	0	0.030859	0
p__Firmicutes;c__Clostridia;o__Peptostreptococcales-Tissierellales;f__Anaerovoracaceae;g__Anaerovoracaceae_unclg	0.133752	0.043768	0.186609	0	0.091455	0.111591	0.230603	0.055234	0	0.054068	0.033479	0.035185	0	0	0.07111	0.094571	0	0
p__Firmicutes;c__Clostridia;o__Peptostreptococcales-Tissierellales;f__Anaerovoracaceae;g__[Eubacterium]_brachy_group	0.081414	0.109421	0.05776	0.062231	0.040011	0.029111	0	0	0.022851	0	0	0	0	0.050209	0	0.021824	0	0
p__Firmicutes;c__Clostridia;o__Peptostreptococcales-Tissierellales;f__Anaerovoracaceae;g__[Eubacterium]_nodatum_group	0.279135	0.060182	0.346559	0.096176	0.245785	0.174664	0	0	0	0	0	0	0.015627	0.200837	0.098763	0	0	0.10999
p__Firmicutes;c__Clostridia;o__Peptostreptococcales-Tissierellales;f__Anaerovoracaceae;g__Family_XIII_AD3011_group	0.279135	0.262611	0.382103	0.079203	0.297228	0.276551	0.207251	0.074446	0.114254	0.03862	0.043941	0.037698	0.330772	0.029289	0.703196	0.101845	0.092577	0.029115
p__Firmicutes;c__Clostridia;o__Peptostreptococcales-Tissierellales;f__Peptostreptococcaceae;g__Peptostreptococcaceae_unclg1	0.09886	0.04924	0.111077	0.073546	0	0	0.294822	0.386638	0.045702	0.617916	0.133916	1.19879	3.90676	1.1841	0.055308	0.007275	0.654895	1.81159
p__Firmicutes;c__Clostridia;o__Peptostreptococcales-Tissierellales;f__Peptostreptococcaceae;g__Clostridioides;s__Clostridioides_difficile	0	0	0	0	0	0	0	0.014409	0.011425	0	0	0	0	0	0	0	0	0
p__Firmicutes;c__Clostridia;o__Peptostreptococcales-Tissierellales;f__Peptostreptococcaceae;g__Proteocatellales	0	0	0	0	0	0	0.008757	0	0	0	0.023017	0	0	0	0	0	0	0
p__Firmicutes;c__Clostridia;o__Peptostreptococcales-Tissierellales;f__Peptostreptococcaceae;g_Peptostreptococcaceae_unclg2	0	0	0	0	0.068591	0.024259	0.110923	0.110468	0	0.241373	0	0.319176	1.1564	0.41841	0	0	0.226299	0.572593
p__Firmicutes;c__Limnochordia;o__Limnochordales;f__Limnochordaceae;g__Limnochordaceae	0	0	0	0	0	0	0	0.007204	0	0	0.006277	0	0	0	0	0	0	0
p__Fusobacteriota;c__Fusobacteriia;o__Fusobacteriales;f__Fusobacteriaceae;g__Cetobacterium;s__Cetobacterium_somerae	0.133752	0	0.048874	0	0	0.08248	0.105085	0.122475	0.066268	0	0.096252	0.012566	0	0	0	0.014549	0.030859	0
p__Patescibacteria;c__Saccharimonadia;o__Saccharimonadales;f__Saccharimonadales_unclf	0	0	0	0	0	0	0	0	0	0	0.004185	0.010053	0	0	0	0	0	0
p__Patescibacteria;c__Saccharimonadia;o__Saccharimonadales;f__Saccharimonadaceae;g__Candidatus_Saccharimonas1	7.60642	4.45891	8.23744	11.9484	3.59531	9.18442	0.093409	0.057636	0.13939	0.011586	0	0.015079	0	0.020921	0.063209	0	0	0
p__Patescibacteria;c__Saccharimonadia;o__Saccharimonadales;f__Saccharimonadaceae;g__Candidatus_Saccharimonas2	0.604792	0	1.90607	2.08192	1.6176	1.42157	0	0.028818	0	0	0	0	0	0	0	0	0	0
p__Patescibacteria;c__Saccharimonadia;o__Saccharimonadales;f__Saccharimonadaceae;g__TM7a	0	0	0	0	0	0	0	0	0	0	0.00837	0.010053	0	0	0	0	0	0
p__Proteobacteria;c__Alphaproteobacteria;o__Azospirillales;f__Azospirillales_unclf	0.017446	0	0	0	0	0	0	0	0	0	0.031387	0	0	0	0	0	0	0
p__Proteobacteria;c__Alphaproteobacteria;o__Caulobacterales;f__Hyphomonadaceae;g__Hellea	0	0	0	0	0	0	0.049623	0	0	0	0.01674	0	0	0	0	0	0	0
p__Proteobacteria;c__Alphaproteobacteria;o__Caulobacterales;f__Hyphomonadaceae;g__Litorimonas	0	0	0	0	0	0	0.023352	0	0	0	0.01674	0	0	0	0	0	0	0
p__Proteobacteria;c__Alphaproteobacteria;o__Rhizobiales;f__D05-2;g__D05-2;s__uncultured_Bradyrhizobiaceae	0	0.021884	0	0	0.022864	0	0.011676	0.007204	0	0	0	0	0	0	0	0	0	0
p__Proteobacteria;c__Alphaproteobacteria;o__Rhizobiales;f__Rhizobiaceae;g__Rhizobiaceae_unclg	0.058153	0.054711	0.026658	0.033944	0	0	0.020433	0.021613	0.018281	0.027034	0.041849	0	0	0	0	0.00485	0	0
p__Proteobacteria;c__Alphaproteobacteria;o__Rhizobiales;f__Rhizobiales_Incertae_Sedis;s__uncultured_Rhizobiales	0.034892	0.021884	0	0	0	0	0	0	0	0	0	0	0	0	0	0	0	0
p__Proteobacteria;c__Alphaproteobacteria;o__Rhizobiales;f__Xanthobacteraceae;g__Xanthobacteraceae_uncl-g	0	0	0	0	0	0	0.023352	0	0	0.03862	0.025109	0.047751	0	0	0.011852	0	0	0
p__Proteobacteria;c__Alphaproteobacteria;o__Rhodobacterales;f__Rhodobacteraceae_unclg	0.389625	0.136776	0.248811	0.164064	0.15433	0.130998	0.548777	0.144089	0.095974	0.059861	0.303404	0.085449	0.057299	0.029289	0.039505	0.026674	0.010286	0.016175
p__Proteobacteria;c__Alphaproteobacteria;o__Rhodobacterales;f__Rhodobacteraceae;g__Pseudoruegeria	0	0.032826	0	0.045259	0	0	0	0.031219	0.015996	0	0	0.012566	0	0	0	0	0	0
p__Proteobacteria;c__Alphaproteobacteria;o__Rhodobacterales;f__Rhodobacteraceae;g__Shimia	0	0	0.022215	0	0	0	0.020433	0	0	0	0.020924	0	0.007814	0	0	0	0	0
p__Proteobacteria;c__Alphaproteobacteria;o__Rhodobacterales;f__Rhodobacteraceae;g__Yoonia-Loktanella	0	0	0	0	0	0	0.096328	0	0	0	0.023017	0	0	0	0	0	0	0
p__Proteobacteria;c__Alphaproteobacteria;o__Rhodospirillales;g__Azospirillum	0	0	0.044431	0.096176	0	0	0	0	0	0	0	0	0	0	0	0	0	0
p__Proteobacteria;c__Alphaproteobacteria;o__Rhodospirillales;f__o__Rhodospirillales_unclf	0	0	0	0	0	0	0	0.021613	0	0	0.00837	0.015079	0	0	0.007901	0.021824	0.006858	0
p__Proteobacteria;c__Alphaproteobacteria;o__Rickettsiales;f__Mitochondria	0.09886	0.060182	0.044431	0.152749	0.142898	0.08248	0.064219	0.069643	0.006855	0.017379	0.023017	0.05529	0	0.033473	0.039505	0.012124	0.041145	0.01941
p__Proteobacteria;c__Alphaproteobacteria;o__Sphingomonadales;f__Sphingomonadaceae;g__Sphingomonadaceae	0	0	0.053317	0	0	0.058221	0.055461	0.021613	0	0	0.018832	0	0	0	0	0	0	0
p__Proteobacteria;c__Alphaproteobacteria;o__Sphingomonadales;f__Sphingomonadaceae;g__Sphingomonas	0.226797	0	0.088861	0.073546	0	0	0.105085	0.093658	0.034276	0.075308	0.029294	0.045237	0	0	0	0	0	0.016175
p__Proteobacteria;c__Alphaproteobacteria;o__Sphingomonadales;f__Sphingomonadaceae;g__Sphingomonas;s__Sphingomonas_daechungensis	0	0	0	0	0	0	0	0.007204	0	0.013517	0	0.025132	0	0	0	0	0	0
p__Proteobacteria;c__Alphaproteobacteria;o__Tistrellales;f__Geminicoccaceae_unclg	0	0	0	0	0	0	0.075895	0	0	0	0.012555	0	0	0	0	0	0	0
p__Proteobacteria;c__Gammaproteobacteria;o__Burkholderiales;f__Burkholderiales_unclf	0	0	0	0	0	0	0	0.012007	0	0	0	0.027645	0	0	0	0	0	0
p__Proteobacteria;c__Gammaproteobacteria;o__Burkholderiales;f__Sutterellaceae;g__Parasutterella	0	0.021884	0	0.02263	0	0.029111	0	0	0	0	0	0	0	0	0	0	0	0
p__Verrucomicrobiota;c__Verrucomicrobiae;o__Verrucomicrobiales;f__Verrucomicrobiales_unf	0	0	0	0	0	0	0	0.009606	0	0	0.020924	0	0	0	0	0	0	0
p__Verrucomicrobiota;c__Verrucomicrobiae;o__Verrucomicrobiales;f__Akkermansiaceae;g__Akkermansia;s__Akkermansia_muciniphila	0.162829	0.202429	3.11459	0.226296	0.108602	0.160109	2.95989	0.751663	0.242219	5.65779	0.464523	0.085449	9.7096	0.359833	0.304192	54.9553	0.524601	2.8662
p__Verrucomicrobiota;c__Verrucomicrobiae;o__Verrucomicrobiales;f__Akkermansiaceae;g__Akkermansia	0	0	0	0	0	0	0	0	0	0.013517	0.010462	0	0.020836	0	0	0.307961	0	0
	100	100	100	100	100	100	100	100	100	100	100	100	100	100	100	100	100	100

## Sheet: Table S6
	Names	No. of Significant	Significant MetaCyc Pathways	CD (Relative Aundance%)	HFD (Relative Aundance%)	HFD+MZP (Relative Aundance%)	0.05	%						Names	total
	↑HFDvsCD, ↑HFDvsHFD+MZP, ↑HFD+MZPvsCD	2	arginine, ornithine and proline interconversion	0.0372981	0.213975	0.120067		1.4		1.4				↑HFD+MZPvsCD ↑HFDvsCD ↑HFDvsHFD+MZP	2
			sucrose degradation IV (sucrose phosphorylase)	0.0192562	0.221103	0.0929297		1.35		1.35				↑HFD+MZPvsCD ↑HFDvsCD ↓HFDvsHFD+MZP	4
	↑HFDvsCD,↑HFDvsHFD+MZP, ↓HFD+MZPvsCD	3	glyoxylate cycle	0.0168981	0.0352807	0.0016418		1.3		1.3				↑HFDvsCD ↑HFDvsHFD+MZP ↓HFD+MZPvsCD	3
			superpathway of (Kdo)2-lipid A biosynthesis	0.0153287	0.047315	0.00229183		1.25		1.25				↑HFD+MZPvsCD ↓HFDvsCD ↓HFDvsHFD+MZP	2
			superpathway of chorismate metabolism	0.0340249	0.0597424	0.00958787		1.2		1.2				↑HFDvsHFD+MZP ↓HFD+MZPvsCD ↓HFDvsCD	7
	↑HFDvsCD ↑HFDvsHFD+MZP	15	enterobacterial common antigen biosynthesis	0.00232667	0.0123127	0.000382378		1.15		1.15				↓HFD+MZPvsCD ↓HFDvsCD ↓HFDvsHFD+MZP	2
			enterobactin biosynthesis	0.00814792	0.039147	0.00132992		1.1		1.1				↑HFD+MZPvsCD ↑HFDvsCD	26
			fucose degradation	0.0668293	0.204671	0.110795		1.05		1.05				↑HFDvsCD ↑HFDvsHFD+MZP	15
			glycogen degradation I (bacterial)	0.803843	0.927004	0.771513		1		1				↓HFD+MZPvsCD ↓HFDvsCD	24
			methylphosphonate degradation I	0.00562301	0.0134247	0.000743406		0.95		0.95				↓HFDvsCD ↓HFDvsHFD+MZP	5
			polymyxin resistance	0.00440939	0.0159187	0.00194095		0.9		0.9				↑HFD+MZPvsCD ↓HFDvsHFD+MZP	30
			sucrose biosynthesis I (from photosynthesis)	0.0023494	0.0219557	0		0.85		0.85				↑HFDvsHFD+MZP ↓HFD+MZPvsCD	47
			superpathway of &beta;-D-glucuronide and D-glucuronate degradation	0.241571	0.348034	0.248366		0.8		0.8				↑HFDvsCD	5
			superpathway of L-alanine biosynthesis	0.0411149	0.3041	0.0755262		0.75		0.75				↓HFDvsCD	2
			superpathway of L-arginine and L-ornithine degradation	0.00250096	0.0141523	0.000395478		0.7		0.7				↑HFDvsHFD+MZP	25
			superpathway of L-arginine, putrescine, and 4-aminobutanoate degradation	0.00250096	0.0141523	0.000395478		0.65		0.65				↓HFDvsHFD+MZP	8
			superpathway of L-tryptophan biosynthesis	0.00978151	0.0668684	0.00119221		0.6		0.6				↑HFD+MZPvsCD	11
			superpathway of methylglyoxal degradation	0.00236636	0.0114709	0.000326726		0.55		0.55				↓HFD+MZPvsCD	17
			superpathway of ornithine degradation	0.00251627	0.012343	0.000430181		0.5		0.5
	↑HFDvsCD	5	glucose and glucose-1-phosphate degradation	0.0111751	0.0383885	0.0382058		0.45		0.45
			pentose phosphate pathway (non-oxidative branch)	1.1292	1.26251	1.1628		0.4		0.4
			succinate fermentation to butanoate	0.00282106	0.0118681	0.00648913		0.35		0.35
			superpathay of heme biosynthesis from glutamate	0.0880244	0.0751896	0.0458199		0.3		0.3
			tRNA processing	0.158092	0.212551	0.173129		0.25		0.25
	↑HFDvsHFD+MZP	25	acetylene degradation	0.562946	0.680802	0.499011		0.2		0.2
			adenosine nucleotides degradation IV	0.000833437	0.00744901	0.000292449		0.15		0.15
			adenosylcobalamin biosynthesis I (early cobalt insertion)	0.00314414	0.00932482	0.00177061		0.1		0.1
			adenosylcobalamin biosynthesis II (late cobalt incorporation)	0.00215986	0.00418967	0.000369915		0.05		0.05
			D-fructuronate degradation	0.374983	0.452093	0.367191		-7.63278e-16		-7.63278e-16
			formaldehyde assimilation I (serine pathway)	0.00335599	0.00476448	0		-0.05		-0.05
			homolactic fermentation	0.746257	0.78766	0.698592
			L-arginine degradation II (AST pathway)	0.00288759	0.00915697	0.00028167
			L-lysine biosynthesis I	0.662933	0.736939	0.646032
			L-tyrosine degradation I	0.00753008	0.00765754	0.000662434
			methylaspartate cycle	0.00456873	0.00634004	0.000587431
			NAD salvage pathway I	0.541839	0.630289	0.523805
			octane oxidation	0.005996	0.0128224	0.000782241
			sucrose biosynthesis III	0.000744976	0.00763562	0
			superpathway of 2,3-butanediol biosynthesis	0.00544604	0.0169497	0.00361989
			superpathway of demethylmenaquinol-6 biosynthesis I	0.0404152	0.053143	0.0247228
			superpathway of demethylmenaquinol-9 biosynthesis	0.0404152	0.053143	0.0247228
			superpathway of menaquinol-10 biosynthesis	0.0573975	0.0695659	0.0358767
			superpathway of menaquinol-6 biosynthesis I	0.0573975	0.0695659	0.0358767
			superpathway of menaquinol-9 biosynthesis	0.0573975	0.0695659	0.0358767
			superpathway of purine deoxyribonucleosides degradation	0.499876	0.568785	0.402694
			superpathway of pyrimidine nucleobases salvage	0.951144	0.951028	0.920143
			superpathway of taurine degradation	0.00667921	0.00855908	0.000679013
			toluene degradation I (aerobic) (via o-cresol)	0.00467916	0.0073694	0.000631444
			toluene degradation II (aerobic) (via 4-methylcatechol)	0.00467916	0.0073694	0.000631444
	↓HFDvsCD, ↓HFDvsHFD+MZP, ↑HFD+MZPvsCD	2	flavin biosynthesis I (bacteria and plants)	0.571609	0.447424	0.626477
			superpathway of GDP-mannose-derived O-antigen building blocks biosynthesis	0.435041	0.291041	0.517952
	↓HFDvsCD, ↑HFDvsHFD+MZP, ↓HFD+MZPvsCD	7	4-aminobutanoate degradation V	0.0649196	0.0381105	0.00852483
			Bifidobacterium shunt	0.423382	0.208771	0.0663356
			heterolactic fermentation	0.317467	0.149136	0.0522412
			inosine-5'-phosphate biosynthesis III	0.496877	0.207149	0.0350439
			L-glutamate degradation V (via hydroxyglutarate)	0.0452692	0.0271031	0.00889529
			superpathway of heme biosynthesis from glycine	0.0282823	0.0184529	0.00397869
			superpathway of histidine, purine, and pyrimidine biosynthesis	0.449297	0.259721	0.12351
	↓HFDvsCD ,↓HFDvsHFD+MZP, ↓HFD+MZPvsCD	2	L-histidine degradation I	0.149843	0.0558103	0.104105
			L-arginine biosynthesis III (via N-acetyl-L-citrulline)	0.283498	0.118404	0.161009
	↓HFDvsCD ↓HFDvsHFD+MZP	5	fatty acid elongation -- saturated	0.657231	0.499653	0.693886
			GDP-mannose biosynthesis	0.59804	0.426145	0.634849
			incomplete reductive TCA cycle	0.633353	0.390293	0.695257
			pantothenate and coenzyme A biosynthesis I	0.499754	0.381852	0.487739
			superpathway of pyrimidine ribonucleosides salvage	0.568866	0.44257	0.553906
	↓HFDvsCD	2	superpathway of phospholipid biosynthesis I (bacteria)	0.817432	0.89297	0.834848
			L-lysine fermentation to acetate and butanoate	0.025988	0.00876799	0.013434
	↓HFDvsHFD+MZP	8	biotin biosynthesis II	0.0450872	0.018745	0.0419664
			phosphopantothenate biosynthesis I	0.421138	0.333491	0.478726
			protocatechuate degradation II (ortho-cleavage pathway)	0.00434968	0.00656433	0.000400586
			pyrimidine deoxyribonucleotides de novo biosynthesis I	0.412361	0.329412	0.413154
			superpathway of guanosine nucleotides de novo biosynthesis I	0.510971	0.425385	0.569295
			superpathway of guanosine nucleotides de novo biosynthesis II	0.55127	0.465261	0.60944
			superpathway of purine nucleotides de novo biosynthesis I	0.635229	0.544799	0.677521
			superpathway of purine nucleotides de novo biosynthesis II	0.654894	0.562833	0.69658
			urea cycle	0.0759166	0.0401344	0.0863957
	↑HFD+MZPvsCD	11	acetyl-CoA fermentation to butanoate II	0.148299	0.0675742	0.117725
			adenosine nucleotides degradation II	0.296685	0.35808	0.437387
			formaldehyde assimilation II (RuMP Cycle)	0.0804373	0.142347	0.181915
			GDP-D-glycero-&alpha;-D-manno-heptose biosynthesis	0.144813	0.188757	0.228044
			gluconeogenesis I	0.801451	0.829684	0.880728
			guanosine nucleotides degradation III	0.321521	0.375742	0.47055
			L-isoleucine biosynthesis IV	0.956989	1.00629	1.06189
			NAD biosynthesis I (from aspartate)	0.496025	0.561137	0.588989
			superpathway of glucose and xylose degradation	0.120348	0.161514	0.219723
			superpathway of hexitol degradation (bacteria)	0.0249237	0.130918	0.040929
			superpathway of L-isoleucine biosynthesis I	0.808628	0.849134	0.856751
	↑HFDvsCD, ↑HFD+MZPvsCD	26	adenosylcobalamin biosynthesis from cobyrinate a,c-diamide I	0.317569	0.465356	0.429866
			adenosylcobalamin salvage from cobinamide I	0.352465	0.521852	0.610676
			adenosylcobalamin salvage from cobinamide II	0.318974	0.466713	0.428574
			Calvin-Benson-Bassham cycle	0.941752	1.03965	1.04235
			D-galactarate degradation I	0.00957761	0.0380263	0.0601773
			D-glucarate degradation I	0.0250563	0.107178	0.140084
			L-arginine biosynthesis I (via L-ornithine)	0.65877	0.754195	0.745406
			L-arginine biosynthesis II (acetyl cycle)	0.676477	0.805312	0.81732
			L-arginine biosynthesis IV (archaebacteria)	0.656573	0.750131	0.740942
			L-isoleucine biosynthesis I (from threonine)	0.932303	1.03956	1.10668
			L-isoleucine biosynthesis II	0.982361	1.10646	1.17398
			L-isoleucine biosynthesis III	0.795781	0.898934	0.919379
			L-methionine biosynthesis I	0.191106	0.404649	0.427086
			L-ornithine biosynthesis	0.594984	0.720308	0.744981
			L-valine biosynthesis	0.932303	1.03956	1.10668
			myo-inositol degradation I	0.00471942	0.0163266	0.0110231
			NAD salvage pathway II	0.00837401	0.0232893	0.0134095
			O-antigen building blocks biosynthesis (E. coli)	0.585862	0.64054	0.623279
			phosphatidylglycerol biosynthesis I (plastidic)	0.767665	0.860811	0.805453
			phosphatidylglycerol biosynthesis II (non-plastidic)	0.767665	0.860811	0.805453
			purine nucleobases degradation I (anaerobic)	0.244894	0.458762	0.456323
			pyruvate fermentation to isobutanol (engineered)	0.998125	1.19322	1.24633
			superpathway of branched amino acid biosynthesis	0.846638	0.949808	1.015
			superpathway of D-glucarate and D-galactarate degradation	0.00957761	0.0380263	0.0601773
			superpathway of L-methionine biosynthesis (transsulfuration)	0.341828	0.568493	0.594224
			superpathway of S-adenosyl-L-methionine biosynthesis	0.268194	0.523124	0.541382
			aromatic biogenic amine degradation (bacteria)	0.00252055	0.0116115	0.00495317
	↓HFD+MZPvsCD, ↑HFDvsHFD+MZP	47	2-methylcitrate cycle I	0.0110129	0.0102474	0.00259655
			2-methylcitrate cycle II	0.0125991	0.0114968	0.0027863
			aerobic respiration I (cytochrome c)	0.0946258	0.113297	0.0164122
			anhydromuropeptides recycling	0.220056	0.207834	0.0768507
			aspartate superpathway	0.318693	0.318488	0.121223
			fatty acid &beta;-oxidation I	0.0381708	0.050355	0.00721881
			fatty acid salvage	0.0206972	0.0325918	0.00140523
			galactose degradation I (Leloir pathway)	0.672817	0.64966	0.44772
			glutaryl-CoA degradation	0.0366442	0.0493585	0.00746416
			glycerol degradation to butanol	0.194139	0.141474	0.0671601
			glycogen biosynthesis I (from ADP-D-Glucose)	0.799817	0.76401	0.564911
			guanosine ribonucleotides de novo biosynthesis	0.806617	0.788637	0.744942
			heme biosynthesis I (aerobic)	0.0425672	0.0346839	0.0194099
			heme biosynthesis II (anaerobic)	0.195443	0.14186	0.0441151
			hexitol fermentation to lactate, formate, ethanol and acetate	0.182284	0.0603748	0.0200396
			lactose and galactose degradation I	0.134261	0.0573198	0.0069357
			L-leucine degradation I	0.0113991	0.0117654	0.00108813
			L-lysine biosynthesis II	0.335457	0.322398	0.0989433
			mevalonate pathway I	0.120637	0.0540504	0.00593361
			peptidoglycan biosynthesis IV (Enterococcus faecium)	0.452569	0.48625	0.160141
			peptidoglycan maturation (meso-diaminopimelate containing)	0.556	0.708724	0.291811
			ppGpp biosynthesis	0.0327637	0.0423671	0.0107743
			purine ribonucleosides degradation	0.553025	0.60842	0.471101
			pyrimidine deoxyribonucleotides biosynthesis from CTP	0.111192	0.0834996	0.0278434
			pyrimidine deoxyribonucleotides de novo biosynthesis IV	0.0873043	0.0669081	0.0198031
			pyruvate fermentation to butanoate	0.0710722	0.0950317	0.0133045
			reductive TCA cycle I	0.129647	0.16498	0.0397071
			S-adenosyl-L-methionine cycle I	0.538986	0.557904	0.415534
			starch degradation V	0.756704	0.826727	0.70653
			sucrose degradation III (sucrose invertase)	0.666947	0.860174	0.508269
			superpathway of arginine and polyamine biosynthesis	0.146158	0.143457	0.0461434
			superpathway of Clostridium acetobutylicum acidogenic fermentation	0.0892371	0.118336	0.0170149
			superpathway of geranylgeranyldiphosphate biosynthesis I (via mevalonate)	0.158334	0.0737968	0.00844333
			superpathway of glycol metabolism and degradation	0.0138314	0.0241189	0.00161734
			superpathway of glycolysis, pyruvate dehydrogenase, TCA, and glyoxylate bypass	0.048345	0.0791301	0.00657628
			superpathway of glyoxylate bypass and TCA	0.0249527	0.0417094	0.00330089
			superpathway of heme biosynthesis from uroporphyrinogen-III	0.0328938	0.0315481	0.0149541
			superpathway of L-lysine, L-threonine and L-methionine biosynthesis I	0.359813	0.39561	0.19962
			superpathway of N-acetylglucosamine, N-acetylmannosamine and N-acetylneuraminate degradation	0.534527	0.517822	0.379863
			superpathway of N-acetylneuraminate degradation	0.631737	0.563749	0.350345
			superpathway of polyamine biosynthesis I	0.0843313	0.0906431	0.0243437
			superpathway of polyamine biosynthesis II	0.0443093	0.0559593	0.0229643
			superpathway of pyrimidine deoxyribonucleosides degradation	0.490806	0.563791	0.358535
			TCA cycle IV (2-oxoglutarate decarboxylase)	0.0666255	0.0756901	0.0055577
			TCA cycle VII (acetate-producers)	0.0304621	0.0385432	0.0127581
			TCA cycle VIII (helicobacter)	0.091041	0.066408	0.0240471
	↓HFD+MZPvsCD	17	adenosine ribonucleotides de novo biosynthesis	0.917981	0.893892	0.865479
			cis-vaccenate biosynthesis	0.86921	0.889895	0.903142
			coenzyme A biosynthesis I	0.763299	0.735478	0.714941
			L-glutamate and L-glutamine biosynthesis	0.587936	0.601118	0.465295
			L-lysine biosynthesis III	0.876376	0.879868	0.843242
			N10-formyl-tetrahydrofolate biosynthesis	0.6864	0.63136	0.574638
			peptidoglycan biosynthesis I (meso-diaminopimelate containing)	0.814674	0.790062	0.740496
			peptidoglycan biosynthesis III (mycobacteria)	0.812858	0.773715	0.726286
			superpathway of adenosine nucleotides de novo biosynthesis I	0.891466	0.86861	0.846024
			superpathway of adenosine nucleotides de novo biosynthesis II	0.855797	0.824909	0.812187
			superpathway of L-serine and glycine biosynthesis I	0.762192	0.682001	0.620519
			superpathway of sulfolactate degradation	0.00112106	0.00117826	0.000124157
			TCA cycle VI (obligate autotrophs)	0.351454	0.213462	0.184778
			tRNA charging	0.802281	0.811984	0.779543
			UDP-N-acetylmuramoyl-pentapeptide biosynthesis I (meso-diaminopimelate containing)	0.826601	0.791851	0.742505
			UDP-N-acetylmuramoyl-pentapeptide biosynthesis II (lysine-containing)	0.821293	0.7857	0.730312
			UMP biosynthesis	0.89689	0.878183	0.845553
	↓HFD+MZPvsCD, ↓HFDvsCD	24	4-deoxy-L-threo-hex-4-enopyranuronate degradation	0.257546	0.157552	0.170925
			5-aminoimidazole ribonucleotide biosynthesis I	0.899655	0.832128	0.826489
			5-aminoimidazole ribonucleotide biosynthesis II	0.901598	0.855336	0.850218
			6-hydroxymethyl-dihydropterin diphosphate biosynthesis I	0.450416	0.237926	0.223349
			6-hydroxymethyl-dihydropterin diphosphate biosynthesis III (Chlamydia)	0.443661	0.228757	0.225035
			ADP-L-glycero-&beta;-D-manno-heptose biosynthesis	0.101828	0.0557972	0.0564478
			chondroitin sulfate degradation I (bacterial)	0.0175321	0.00235916	0.00676319
			L-rhamnose degradation I	0.125744	0.0883475	0.0655478
			mixed acid fermentation	0.538462	0.317009	0.267054
			pentose phosphate pathway	0.392539	0.214703	0.181357
			pyrimidine deoxyribonucleosides salvage	0.465075	0.194601	0.171062
			pyrimidine deoxyribonucleotides de novo biosynthesis II	0.50255	0.420176	0.457969
			pyruvate fermentation to propanoate I	0.367466	0.0730022	0.14175
			reductive acetyl coenzyme A pathway	0.0308895	0.0111716	0.0156328
			superpathway of 5-aminoimidazole ribonucleotide biosynthesis	0.901598	0.855336	0.850218
			superpathway of glycolysis and Entner-Doudoroff	0.533473	0.361443	0.313682
			superpathway of L-aspartate and L-asparagine biosynthesis	0.651363	0.542068	0.493505
			superpathway of pyrimidine deoxyribonucleoside salvage	0.40247	0.206323	0.224395
			superpathway of pyrimidine deoxyribonucleotides de novo biosynthesis	0.331134	0.197355	0.168212
			superpathway of pyrimidine deoxyribonucleotides de novo biosynthesis (E. coli)	0.490991	0.409401	0.446124
			superpathway of tetrahydrofolate biosynthesis	0.368697	0.192353	0.247392
			superpathway of tetrahydrofolate biosynthesis and salvage	0.451335	0.253697	0.31394
			TCA cycle I (prokaryotic)	0.404941	0.167431	0.269575
			TCA cycle V (2-oxoglutarate:ferredoxin oxidoreductase)	0.484196	0.160345	0.259141
	↑HFD+MZPvsCD, ↓HFDvsHFD+MZP	30	1,4-dihydroxy-6-naphthoate biosynthesis I	0.0933479	0.151916	0.321847
			1,4-dihydroxy-6-naphthoate biosynthesis II	0.124332	0.154079	0.323416
			CMP-3-deoxy-D-manno-octulosonate biosynthesis I	0.278062	0.206776	0.430997
			CMP-legionaminate biosynthesis I	0.0129651	0.0209146	0.0481676
			colanic acid building blocks biosynthesis	0.44168	0.341737	0.568847
			dTDP-L-rhamnose biosynthesis I	0.746043	0.766096	0.823203
			glycolysis I (from glucose 6-phosphate)	0.848689	0.900901	0.985743
			glycolysis II (from fructose 6-phosphate)	0.763477	0.855579	0.978364
			Kdo transfer to lipid IVA III (Chlamydia)	0.258046	0.174924	0.373881
			lipid IVA biosynthesis	0.277221	0.178797	0.382298
			L-tryptophan biosynthesis	0.556704	0.521677	0.674601
			mannan degradation	0.0331289	0.0172951	0.0718131
			polyisoprenoid biosynthesis (E. coli)	0.542451	0.428623	0.597625
			preQ0 biosynthesis	0.304095	0.25702	0.448958
			pyrimidine deoxyribonucleotide phosphorylation	0.393384	0.32725	0.481247
			pyrimidine deoxyribonucleotides de novo biosynthesis III	0.25863	0.291596	0.454537
			queuosine biosynthesis	0.374522	0.312591	0.528619
			superpathway of menaquinol-8 biosynthesis II	0.224613	0.197464	0.362407
			superpathway of pyrimidine ribonucleotides de novo biosynthesis	0.645179	0.548863	0.707819
			superpathway of sulfur oxidation (Acidianus ambivalens)	0.245615	0.584529	1.26696
			superpathway of thiamin diphosphate biosynthesis I	0.394672	0.329283	0.533205
			superpathway of thiamin diphosphate biosynthesis II	0.340527	0.287637	0.506598
			superpathway of UDP-glucose-derived O-antigen building blocks biosynthesis	0.247105	0.322908	0.456059
			taxadiene biosynthesis (engineered)	0.452085	0.480566	0.603833
			tetrapyrrole biosynthesis I (from glutamate)	0.391318	0.42185	0.557728
			tetrapyrrole biosynthesis II (from glycine)	0.373723	0.39885	0.534108
			thiamin salvage II	0.444079	0.517928	0.620015
			thiazole biosynthesis I (E. coli)	0.300567	0.425295	0.705141
			thiazole biosynthesis II (Bacillus)	0.188887	0.270291	0.470447
			urate biosynthesis/inosine 5'-phosphate degradation	0.637604	0.547353	0.744699
	↑HFDvsCD, ↓HFDvsHFD+MZP, ↑HFD+MZPvsCD	4	allantoin degradation to glyoxylate III	0.0101926	0.0377459	0.0583807
			L-methionine biosynthesis III	0.218496	0.468305	0.561505
			sulfate reduction I (assimilatory)	0.0870403	0.19756	0.399275
			superpathway of sulfate assimilation and cysteine biosynthesis	0.161949	0.30118	0.481543
